# Supplementary material for: Concentrated urine, low urine flow, and postoperative elevation of plasma creatinine: A retrospective analysis of pooled data
Source: PLoS One. 2023 Aug 17;18(8):e0290071. doi: 10.1371/journal.pone.0290071 (PMC10434918; doi:10.1371/journal.pone.0290071)
Supplement: S1 File — (XLS) [file pone.0290071.s003.xls]

## Sheet: Blad1
Nr in study	Nr all	Study group	P-Crea pre	P-Crea post	Maan MAP	Blood loss	Urine volume	U-crea pre	U-crea post	Operating time	Body weight	Age	Urine flow	Measured period	FRI pre	FRI post	P-Crea post/pre	Recode ratio	U-crea mean
72	677	3	68	37	74.5	200	400	9.6	•	210	73	64	1.905	op	3	•	0.544	1	9.6	18.286	5.298	3.2	•
55	454	2	60	33	•	250	•	6	•	•	•	71	•	op	3.5	•	0.55	1	6	•	5.521	1.714	•
41	41	5	101	56	70.2	200	180			340	72	70	0.529	op			0.554	1			5.298
120	716	3	73	42	67.8	250	100	4.7	•	133	89	69	0.752	op	2	•	0.575	1	4.7	3.534	5.521	2.35	•
148	212	6	41	24	•	800	•	5.6	2.15	370	63	65	•	op	3	3	0.585	1	3.872	•	6.685	1.865	0.716
20	20	5	58	34	63	500	875			375	61	73	2.333	op			0.586	1			6.215
24	24	5	52	32	69.6	100	410			413	76	56	0.993	op			0.615	1			4.605
43	43	5	58	36	67.5	100	780			372	74	59	2.097	op			0.621	1			4.605
96	622	1	89	55	132	50	500	8.43	9.09	216	54	67	2.315	op	4.33	4.33	0.623	1	8.761	20.28	3.912	1.946	2.097
30	94	6	141	89	74.7	400	300	11.15	7.37	284	86	60	1.056	op	3	2.75	0.631	1	9.258	9.78	5.991	3.716	2.679
5	405	2	114	72	84	900	•	5.7	7.9	100	79	75	•	op	3.33	3.33	0.632	1	6.8	•	6.802	1.71	2.37
63	670	3	67	44	81.5	425	435	13	•	225	54	82	1.933	op	3.75	•	0.657	1	13	25.133	6.052	3.467	•
63	588	1	71	48	78	50	•	2.26	1.52	179	40	67	•	op	1.67	2.67	0.67	1	1.888	•	3.912	1.355	0.569
31	552	1	60	40	89	50	300	10.67	10.5	179	55	64	1.676	op	3	1	0.671	1	10.583	17.738	3.912	3.557	10.496
108	635	1	84	56	85	50	500	14.54	7.18	246	63	64	2.033	op	•	4.33	0.673	1	10.86	22.073	3.912	•	1.657
45	654	3	107	72	68.7	200	350	15.7	•	175	59	59	2	op	3.75	•	0.673	1	15.7	31.4	5.298	4.187	•
46	46	5	102	69	73.5	100	675			335	57	71	2.015	op			0.676	1			4.605
185	249	6	96	65	•	1050	700	16.58	16.66	245	108	78	2.857	op	4.33	4.75	0.677	1	16.617	47.477	6.957	3.825	3.507
4	257	8	68	46	85.6	50	120	1.57	0.46	230	53	53	0.522	op + postop	1.5	3.75	0.679	1	1.015	0.529	3.912	1.044	0.124
62	587	1	97	66	101	5	•	1.97	5.29	277	67	65	•	op	3.33	5	0.681	1	3.627	•	1.609	0.59	1.058
21	21	5	56	39	64.8	1350	1390			430	72	43	3.233	op			0.696	1			7.208
95	621	1	103	72	84	50	500	6.53	7.57	230	52	75	2.174	op	4.33	5	0.699	1	7.045	15.315	3.912	1.506	1.513
41	562	1	70	49	80	50	100	2.52	10.16	185	63	77	0.541	op	5.33	3.33	0.702	1	6.341	3.428	3.912	0.472	3.049
72	597	1	65	46	85	50	300	11.41	11.81	258	44	66	1.163	op	•	•	0.709	1	11.612	13.502	3.912	•	•
7	7	5	76	54	65.2	150	1415			420	62	55	3.369	op			0.711	1			5.011
102	628	1	77	55	75	20	300	5.49	5.57	180	45	58	1.667	op	•	1.67	0.714	1	5.532	9.22	2.996	•	3.344
54	661	3	70	50	73	900	300	6.9	•	433	62	70	0.693	op	2.75	•	0.714	1	6.9	4.781	6.802	2.509	•
25	752	7	70	50	•	700	•	•	•	360	64	62	•		•	•	0.714	1	•	•	6.551	•	•
60	60	5	67	48	72.9	900	415			405	59	68	1.025	op			0.716	1			6.802
68	673	3	82	59	83.8	25	350	4.9	•	74	72	78	4.73	op	1.67	•	0.72	1	4.9	23.176	3.219	2.94	•
106	633	1	76	55	87	50	220	7.86	11.45	272	54	50	0.809	op	3	3.33	0.721	1	9.657	7.811	3.912	2.62	3.436
48	48	5	54	39	64.1	150	1030			385	63	57	2.675	op			0.722	1			5.011
161	225	6	62	45	•	100	0	5.5	11.78	167	62	64	0	op	2.67	4	0.726	1	8.637	0	4.605	2.062	2.944
51	574	1	72	52	87	10	630	4.13	12.97	184	56	65	3.424	op	3	2.33	0.726	1	8.55	29.273	2.303	1.377	5.558
60	667	3	60	44	60.3	100	180	16.7	•	85	70	26	2.118	op	3.67	•	0.733	1	16.7	35.365	4.605	4.555	•
27	483	7	88	65	•	0	•	2.8	12	210	96	51	0.917	POD1	•	•	0.739	1	7.4	6.783	•	•	•
19	398	4	81	60	69	•	1237	7.9	3.3	26	75	65	2.062	postop 02-07	3.67	2	0.741	1	5.6	11.545	•	2.155	1.65
98	697	3	81	60	69.2	100	215	9.3	•	210	123	38	1.024	op	3.33	•	0.741	1	9.3	9.521	4.605	2.79	•
37	37	5	93	69	86.7	150	540			181	68	77	2.983	op			0.742	1			5.011
149	740	3	66	49	66	20	0	14.2	•	50	54	71	0	op	4	•	0.742	1	14.2	0	2.996	3.55	•
83	609	1	82	61	89	50	240	12.11	28.44	235	55	75	1.021	op	2.33	4	0.743	1	20.275	20.706	3.912	5.191	7.109
30	485	7	55	41	•	500	•	12.9	6	180	60	49	1.333	POD1	•	•	0.745	1	9.45	12.6	6.215	•	•
71	676	3	102	76	79	400	170	7	•	179	71	70	0.95	op	2.25	•	0.745	1	7	6.648	5.991	3.111	•
91	689	3	67	50	68.5	200	450	3.8	•	71	46	71	6.338	op	2	•	0.746	1	3.8	24.085	5.298	1.9	•
61	585	1	94	70	75	50	•	8.83	18.37	328	53	64	•	op	3	4	0.747	1	13.601	•	3.912	2.944	4.592
41	651	3	80	60	56.6	200	800	3.4	•	290	66	74	2.759	op	2.25	•	0.75	1	3.4	9.379	5.298	1.511	•
15	426	2	49	37	121	200	•	4.6	3.5	95	44	89	•	op	4	•	0.755	1	4.05	•	5.298	1.15	•
12	391	4	82	62	70	1200	1575	23.3	3.7	125	65	45	2.625	postop 02-07	4.67	1.25	0.756	1	13.5	35.438	7.09	4.993	2.96
50	573	1	49	37	91	10	600	4.36	4.68	190	53	48	3.158	op	1.67	1.67	0.756	1	4.52	14.275	2.303	2.617	2.808
56	502	7	116	88	•	300	•	17.6	9.1	230	78	77	0.833	POD1	•	•	0.759	1	13.35	11.125	5.704	•	•
54	453	2	171	130	•	400	•	6.6	•	30	•	76	•	op	3.5	•	0.76	1	6.6	•	5.991	1.886	•
32	553	1	90	68	88	•	1100	20.56	0.88	308	59	32	3.571	op	3.67	3.67	0.76	1	10.721	38.289	•	5.606	0.241
59	666	3	71	54	65.8	50	200	4.3	•	37	76	49	5.405	op	1.7	•	0.761	1	4.3	23.243	3.912	2.529	•
22	749	7	80	61	•	50	•	4.6	3.3	240	60	46	•		•	•	0.762	1	3.95	•	3.912	•	•
64	128	6	97	74	83.6	150	•	10.52	7.32	437	72	55	•	op	3.33	3.67	0.763	1	8.923	•	5.011	3.157	1.997
82	608	1	75	57	74	50	•	4.86	10.13	110	67	59	•	op	3	3.67	0.764	1	7.496	•	3.912	1.62	2.763
59	455	2	119	91	•	100	•	4.7	•	•	•	93	•	op	2.5	•	0.765	1	4.7	•	4.605	1.88	•
67	592	1	88	68	74	50	320	5.49	0.55	115	64	27	2.783	op	1.67	•	0.765	1	3.022	8.409	3.912	3.294	•
12	475	7	94	72	•	500	•	3.8	10	380	88	35	1.5	POD1	•	•	0.766	1	6.9	10.35	6.215	•	•
110	709	3	112	86	60	150	500	11.2	•	200	91	59	2.5	op	3	•	0.768	1	11.2	28	5.011	3.733	•
26	90	6	130	100	76.4	700	•	6.52	4.69	307	79	64	•	op	2	3	0.769	1	5.603	•	6.551	3.259	1.562
176	240	6	109	84	•	440	•	16.38	0.88	275	79	70	•	op	3.67	3	0.771	1	8.631	•	6.087	4.467	0.295
93	691	3	53	41	60.2	1100	330	8.9	•	435	85	69	0.759	op	3.25	•	0.774	1	8.9	6.752	7.003	2.738	•
11	11	5	58	45	63	1200	260			465	63	72	0.559	op			0.776	1			7.09
59	59	5	58	45	70.6	200	425			328	68	74	1.296	op			0.776	1			5.298
40	490	7	76	59	•	500	•	13.3	11.6	600	76	49	1.667	POD1	•	•	0.776	1	12.45	20.75	6.215	•	•
73	516	7	94	73	•	100	•	4.3	9.1	332	74	79	0.5	POD1	•	•	0.777	1	6.7	3.35	4.605	•	•
58	581	1	74	58	85	50	800	10.07	14.38	263	60	65	3.042	op	4.67	5.67	0.781	1	12.229	37.198	3.912	2.159	2.538
49	571	1	50	39	91	10	•	1.06	2.12	188	51	53	•	op	1	2.33	0.784	1	1.589	•	2.303	1.062	0.907
31	31	5	56	44	65.5	3300	435			475	72	64	0.916	op			0.786	1			8.102
73	599	1	93	73	84	50	1000	19.56	22.69	245	65	64	4.082	op	3.33	4	0.787	1	21.128	86.235	3.912	5.869	5.673
16	395	4	66	52	78	•	300	8.7	9.3	140	100	51	0.5	postop 02-07	3.5	5.25	0.788	1	9	4.5	•	2.486	1.771
126	722	3	66	52	65.7	150	800	6.5	•	210	93	75	3.81	op	3	•	0.788	1	6.5	24.762	5.011	2.167	•
33	487	7	71	56	•	100	•	10.7	8.6	260	52	53	0.333	POD1	•	•	0.789	1	9.65	3.217	4.605	•	•
34	287	8	61	49	68.2	100	400	1.66	3.82	260	50	66	1.538	op + postop	1.5	3.5	0.798	1	2.736	4.209	4.605	1.104	1.09
54	307	8	88	71	92.5	100	340	4.51	7.74	305	77	61	1.115	op + postop	2.25	3.5	0.804	1	6.122	6.825	4.605	2.004	2.21
27	427	2	56	45	•	•	•	•	14.3	•	•	60	•	op	5	•	0.804	1	14.3	•	•	•	•
103	630	1	100	81	88	20	410	2.04	7.02	180	48	73	2.278	op	3.33	3	0.807	1	4.532	10.323	2.996	0.612	2.341
37	558	1	57	46	88	100	320	11.16	12.2	160	53	47	2	op	1.33	4.67	0.81	1	11.68	23.36	4.605	8.373	2.613
3	3	5	80	65	65.9	500	465			505	36	59	0.921	op			0.812	1			6.215
181	245	6	64	52	•	200	•	9.14	4.72	196	70	30	•	op	4.67	2.5	0.812	1	6.931	•	5.298	1.959	1.889
34	647	3	92	75	63	750	150	15.9	•	200	88	51	0.75	op	3.67	•	0.815	1	15.9	11.925	6.62	4.336	•
61	314	8	72	59	110.2	100	470	1.58	1.73	180	62	82	2.611	op + postop	1.5	3.75	0.816	1	1.652	4.314	4.605	1.05	0.461
117	370	8	50	41	81.4	50	200	7.99	3.73	205	48	49	0.976	op + postop	4	4.75	0.816	1	5.858	5.715	3.912	1.996	0.785
62	62	5	93	76	74.2	550	1300			430	•	58	3.023	op			0.817	1			6.31
34	430	2	71	58	•	400	•	•	•	45	•	73	•	op	4	•	0.817	1	•	•	5.991	•	•
35	556	1	74	61	76	100	150	11.97	21.45	198	55	59	0.758	op	3.33	2.67	0.817	1	16.711	12.66	4.605	3.592	8.044
103	703	3	60	49	70.8	3600	900	8.5	•	738	84	71	1.22	op	3.5	•	0.817	1	8.5	10.366	8.189	2.429	•
4	68	6	88	72	84	700	100	5.18	11.68	360	78	72	0.278	op	1.33	4	0.818	1	8.434	2.343	6.551	3.889	2.921
20	399	4	66	54	78	150	2150	12.2	6.8	95	89	50	3.583	postop 02-07	3.5	1.5	0.818	1	9.5	34.042	5.011	3.486	4.533
25	546	1	65	53	76	50	1500	4.1	13.35	511	59	64	2.935	op	2.33	2.33	0.82	1	8.726	25.616	3.912	1.758	5.721
38	38	5	84	69	66.5	300	940			480	62	68	1.958	op			0.821	1			5.704
47	656	3	56	46	67	300	255	4.1	•	250	67	73	1.02	op	2.75	•	0.821	1	4.1	4.182	5.704	1.491	•
85	611	1	89	73	93	20	1000	5.83	0.92	215	58	70	4.651	op	3	3.33	0.822	1	3.375	15.698	2.996	1.944	0.275
88	152	6	113	93	•	800	100	11.95	9.58	222	99	62	0.45	op	2.67	3.75	0.823	1	10.764	4.849	6.685	4.482	2.554
121	717	3	63	52	69	200	300	9.3	•	140	76	64	2.143	op	3	•	0.825	1	9.3	19.929	5.298	3.1	•
129	724	3	52	43	70	100	175	2	•	100	51	76	1.75	op	1.5	•	0.827	1	2	3.5	4.605	1.333	•
53	117	6	88	73	79.3	200	•	8.4	17.76	257	90	55	•	op	2.33	4.25	0.83	1	13.08	•	5.298	3.6	4.179
99	625	1	79	65	92	50	410	5.45	3.47	195	69	42	2.103	op	3.33	1.67	0.83	1	4.459	9.374	3.912	1.634	2.083
109	637	1	77	64	90	50	•	1.27	2.05	188	59	66	•	op	4.33	2.67	0.83	1	1.664	•	3.912	0.294	0.77
51	449	2	60	50	•	300	•	4.8	•	150	•	76	•	op	3.5	•	0.833	1	4.8	•	5.704	1.371	•
45	493	7	66	55	•	100	•	14.1	6.4	231	68	50	2.5	POD1	•	•	0.833	1	10.25	25.625	4.605	•	•
88	614	1	50	42	75	20	1100	7.5	6.96	320	58	58	3.438	op	3	2.67	0.833	1	7.23	24.853	2.996	2.5	2.61
58	58	5	67	56	69.4	700	1180			455	76	62	2.593	op			0.836	1			6.551
53	576	1	62	52	95	50	720	1.71	4.77	224	57	54	3.214	op	1.67	3.33	0.836	1	3.236	10.403	3.912	1.024	1.43
95	348	8	67	56	86.7	150	300	•	4.72	265	56	55	1.132	op + postop	2	3.25	0.837	1	4.724	5.348	5.011	•	1.453
51	659	3	130	109	71.3	2100	1070	6.1	•	475	67	71	2.253	op	2.33	•	0.838	1	6.1	13.741	7.65	2.614	•
187	251	6	124	104	•	800	150	11.29	6.57	345	73	42	0.435	op	3	3.5	0.839	1	8.93	3.883	6.685	3.764	1.877
112	711	3	93	78	74.5	50	500	30.1	•	175	79	69	2.857	op	4.5	•	0.839	1	30.1	86	3.912	6.689	•
74	600	1	78	65	85	50	440	6.37	12.47	240	70	67	1.833	op	4.33	5	0.84	1	9.419	17.267	3.912	1.469	2.494
8	8	5	82	69	72.3	700	800			425	72	62	1.882	op			0.841	1			6.551
18	82	6	63	53	88.2	300	250	3.46	7.05	100	80	50	2.5	op	1.33	3.75	0.841	1	5.254	13.135	5.704	2.592	1.881
14	78	6	114	96	84.6	1750	100	6.8	9.68	295	71	56	0.339	op	2.67	2.5	0.842	1	8.241	2.793	7.467	2.55	3.872
40	104	6	217	183	72.5	700	•	8.4	0.18	315	94	69	•	op	2.67	2	0.843	1	4.294	•	6.551	3.151	0.092
81	607	1	90	76	75	50	300	6.43	13.53	164	63	73	1.829	op	3	2.67	0.843	1	9.978	18.252	3.912	2.143	5.073
99	163	6	72	61	•	500	50	10.35	8.25	222	70	69	0.225	op	3.67	4	0.847	1	9.298	2.094	6.215	2.822	2.062
93	346	8	48	40	86.1	200	580	1.23	2.33	340	50	66	1.706	op + postop	1	3.75	0.848	1	1.78	3.036	5.298	1.226	0.622
55	501	7	73	62	•	300	•	13.7	9.5	300	82	69	1.5	POD1	•	•	0.849	1	11.6	17.4	5.704	•	•
49	113	6	100	85	82.2	550	•	2.4	4.55	123	58	68	•	op	1	2.25	0.85	1	3.473	•	6.31	2.398	2.021
16	16	5	87	74	67	1000	650			433	73	57	1.501	op			0.851	1			6.908
51	51	5	74	63	64.8	650	830			470	71	71	1.766	op			0.851	1			6.477
58	311	8	89	76	84.2	200	650	2.04	5.32	290	55	53	2.241	op + postop	1.25	1	0.851	1	3.682	8.252	5.298	1.633	5.322
35	288	8	48	41	92.1	60	1200	5.07	0.45	325	56	65	3.692	op + postop	2.25	2.25	0.852	1	2.763	10.2	4.094	2.255	0.201
111	710	3	61	52	60	20	0	8.4	•	75	71	60	0	op	3.25	•	0.852	1	8.4	0	2.996	2.585	•
128	723	3	61	52	67.5	•	•	14.9	•	45	58	39	•	op	3.5	•	0.852	1	14.9	•	•	4.257	•
72	515	7	68	58	•	50	•	4.3	7.1	170	67	78	1.667	POD1	•	•	0.853	1	5.7	9.5	3.912	•	•
52	52	5	76	65	81.6	400	470			422	78	71	1.114	op			0.855	1			5.991
13	266	8	72	61	120.8	100	800	3.02	2.08	325	61	69	2.462	op + postop	1.75	2.5	0.855	1	2.548	6.273	4.605	1.725	0.831
46	568	1	48	41	91	•	600	5.08	0.46	170	56	41	3.529	op	3.67	3	0.855	1	2.768	9.769	•	1.385	0.152
81	683	3	76	65	64.1	2600	•	15.5	•	470	53	59	•	op	4.5	•	0.855	1	15.5	•	7.863	3.444	•
3	403	2	90	77	80	300	•	4.8	2.9	75	75	83	•	op	3	2	0.856	1	3.85	•	5.704	1.6	1.45
73	462	2	35	30	•	•	•	17.2	•	90	•	69	•	op	6.25	•	0.857	1	17.2	•	•	2.752	•
113	177	6	176	151	•	200	300	9.27	24.1	275	117	68	1.091	op	3	5.25	0.858	1	16.686	18.203	5.298	3.091	4.59
60	584	1	49	42	80	10	•	4.13	7.09	180	50	62	•	op	2.33	3.67	0.858	1	5.609	•	2.303	1.768	1.934
64	64	5	50	43	68.5	250	315			309	•	76	1.019	op			0.86	1			5.521
18	397	4	57	49	92	800	800	2.4	3.1	190	62	47	1.333	postop 02-07	1.25	2	0.86	1	2.75	3.667	6.685	1.92	1.55
58	665	3	72	62	65	100	100	13.6	•	133	75	68	0.752	op	3.67	•	0.861	1	13.6	10.226	4.605	3.709	•
39	560	1	68	59	80	100	220	12.41	21.34	50	64	52	4.4	op	3	1.67	0.862	1	16.872	74.239	4.605	4.135	12.803
55	578	1	45	39	81	0	650	4.93	1.74	128	52	42	5.078	op	2	1.33	0.862	1	3.334	16.93	•	2.464	1.305
59	582	1	90	78	93	30	500	7.16	16.14	294	73	54	1.701	op	2.67	4.33	0.863	1	11.652	19.815	3.401	2.686	3.724
12	12	5	103	89	72	400	645			445	65	63	1.449	op			0.864	1			5.991
24	277	8	86	74	80.3	150	240	6.38	9.36	300	67	30	0.8	op + postop	2	2.5	0.864	1	7.872	6.297	5.011	3.192	3.744
50	497	7	44	38	•	350	•	21	7.5	361	49	68	0.5	POD1	•	•	0.864	1	14.25	7.125	5.858	•	•
44	434	2	89	77	•	100	•	3.5	•	55	•	84	•	op	•	•	0.865	1	3.5	•	4.605	•	•
39	432	2	75	65	•	•	•	16.4	•	15	•	68	•	op	5	•	0.867	1	16.4	•	•	3.28	•
65	672	3	90	78	66.8	300	200	11.5	•	360	74	60	0.556	op	3.33	•	0.867	1	11.5	6.389	5.704	3.45	•
146	210	6	84	73	•	200	0	8.82	9.72	202	53	58	0	op	2.67	3.75	0.869	1	9.269	0	5.298	3.306	2.592
79	332	8	86	74	94.1	20	340	7.93	5.93	295	75	67	1.153	op + postop	3.25	2.75	0.869	1	6.933	7.991	2.996	2.442	2.157
136	729	3	92	80	72	600	160	16.5	•	282	94	72	0.567	op	3.75	•	0.87	1	16.5	9.362	6.397	4.4	•
14	14	5	78	68	67.5	1200	626			610	70	67	1.026	op			0.872	1			7.09
98	624	1	56	49	87	50	270	11.94	1.84	205	51	66	1.317	op	3	4	0.872	1	6.891	9.076	3.912	3.981	0.46
76	602	1	62	54	81	50	460	7.36	8.55	200	55	73	2.3	op	4.33	4.33	0.873	1	7.955	18.295	3.912	1.698	1.973
124	377	8	72	63	76.9	200	440	6.17	3.62	455	69	69	0.967	op + postop	2.25	3	0.874	1	4.892	4.73	5.298	2.742	1.205
4	4	5	48	42	69.3	450	400			375	67	36	1.067	op			0.875	1			6.109
23	23	5	80	70	67.4	500	550			436	56	56	1.261	op			0.875	1			6.215
15	478	7	72	63	•	200	•	11.8	2.1	585	93	57	3.667	POD1	•	•	0.875	1	6.95	25.483	5.298	•	•
30	551	1	67	58	94	50	240	5.23	1.41	140	63	53	1.714	op	5.67	5	0.876	1	3.322	5.695	3.912	0.923	0.283
1	65	6	90	79		200	200	13.18	12.04	235	113	63	0.851	op	3.67	4.25	0.878	1	12.611	10.733	5.298	3.595	2.833
69	766	7	82	72	•	300	•	14.7	7.4	290	102	66	•		•	•	0.878	1	11.05	•	5.704	•	•
51	498	7	58	51	•	50	•	3.8	7.3	250	81	49	1.167	POD1	•	•	0.879	1	5.55	6.475	3.912	•	•
42	42	5	75	66	72.5	300	195			355	67	72	0.549	op			0.88	1			5.704
34	555	1	56	50	77	50	600	8.17	8.38	150	62	60	4	op	2	2.67	0.88	1	8.275	33.1	3.912	4.085	3.142
43	107	6	101	89	77.8	150	0	12.17	32.97	270	107	77	0	op	4	5.25	0.881	1	22.568	0	5.011	3.042	6.28
75	518	7	84	74	•	50	•	19.3	11.4	300	65	48	1	POD1	•	•	0.881	1	15.35	15.35	3.912	•	•
6	406	2	93	82	•	700	•	9.4	7.4	90	•	81	•	op	6	4.67	0.882	1	8.4	•	6.551	1.567	1.586
57	580	1	62	55	91	40	600	22.94	21.98	205	73	43	2.927	op	3	4	0.883	1	22.46	65.737	3.689	7.648	5.494
3	67	6	95	84	76.5	200	200	7.05	•	156	68	85	1.282	op	3	2.67	0.884	1	7.047	9.035	5.298	2.349	•
104	357	8	94	83	91.9	20	1050	10.91	3.94	310	72	62	3.387	op + postop	4	3	0.884	1	7.421	25.136	2.996	2.727	1.312
107	634	1	94	83	84	50	130	•	14.78	95	54	62	1.368	op	4	3.67	0.884	1	14.778	20.223	3.912	•	4.03
48	570	1	66	58	78	50	800	0.75	5.92	170	57	81	4.706	op	4	1.67	0.885	1	3.337	15.701	3.912	0.189	3.551
51	304	8	57	51	77.9	100	560	1.87	1.98	235	63	53	2.383	op + postop	1.25	3.25	0.886	1	1.927	4.592	4.605	1.498	0.609
77	603	1	64	56	78	50	320	4.67	16.42	185	51	57	1.73	op	3.33	3.33	0.887	1	10.548	18.246	3.912	1.402	4.927
86	612	1	73	65	72	20	•	20.99	17.77	64	61	56	•	op	2.67	1	0.887	1	19.379	•	2.996	7.871	17.768
142	734	3	62	55	66.5	50	35	6.1	•	105	68	60	0.333	op	2.5	•	0.887	1	6.1	2.033	3.912	2.44	•
120	373	8	52	46	80.6	20	80	8.75	10.59	240	57	38	0.333	op + postop	4.5	1.75	0.888	1	9.669	3.223	2.996	1.945	6.049
105	632	1	75	66	84	20	•	3.07	5.15	247	51	72	•	op	3.67	1.67	0.889	1	4.111	•	2.996	0.838	3.09
35	99	6	109	97	70.9	•	•	22.78	20.53	99	101	30	•	op	4	5.25	0.89	1	21.658	•	•	5.695	3.911
97	350	8	49	44	80.3	100	620	1.73	2.88	325	57	73	1.908	op + postop	1	3	0.89	1	2.306	4.4	4.605	1.731	0.961
113	366	8	46	41	73.6	50	920	2.56	1.28	230	43	72	4	op + postop	1.75	5	0.89	1	1.922	7.686	3.912	1.465	0.256
56	663	3	64	57	58.7	150	100	3.1	•	83	70	55	1.205	op	1.5	•	0.891	1	3.1	3.735	5.011	2.067	•
38	559	1	54	48	80	0	•	6.68	0.98	234	68	66	•	op	3.67	4	0.892	1	3.832	•	•	1.823	0.245
30	30	5	112	100	60.8	1400	820			415	64	71	1.976	op			0.893	1			7.244
134	198	6	75	67	•	1100	900	5.95	5.45	508	89	77	1.772	op	2.67	3.75	0.893	1	5.699	10.096	7.003	2.232	1.452
45	567	1	69	62	69	•	•	7.36	4.67	198	66	64	•	op	2	3	0.896	1	6.015	•	•	3.682	1.555
47	444	2	68	61	•	•	•	•	•	90	•	78	•	op	4.33	•	0.897	1	•	•	•	•	•
64	509	7	58	52	•	50	•	9.1	9.5	170	67	61	1	POD1	•	•	0.897	1	9.3	9.3	3.912	•	•
50	448	2	59	53	•	200	•	15.7	•	50	•	64	•	op	5	•	0.898	1	15.7	•	5.298	3.14	•
135	199	6	99	89	•	•	250	6.65	5.06	89	102	62	2.809	op	2.67	2.5	0.899	1	5.856	16.448	•	2.493	2.025
106	359	8	99	89	87.8	200	350	8.24	7.37	245	73	60	1.429	op + postop	2.25	2.75	0.899	1	7.804	11.149	5.298	3.663	2.679
47	762	7	69	62	•	50	•	8.5	•	260	63	63	•		•	•	0.899	1	8.5	•	3.912	•	•
13	424	2	180	162	98	200	•	9.2	2.8	60	70	89	•	op	3.25	2.5	0.9	1	6	•	5.298	2.831	1.12
172	236	6	97	88	•	200	•	4.99	6.2	138	59	29	•	op	2	2.75	0.907	1	5.6	•	5.298	2.497	2.256
116	369	8	76	69	100.7	150	130	5.28	11.55	325	65	67	0.4	op + postop	1.5	2.5	0.907	1	8.413	3.365	5.011	3.517	4.62
121	374	8	69	63	84.8	50	580	1.62	5.5	245	69	54	2.367	op + postop	1	4	0.907	1	3.563	8.434	3.912	1.621	1.376
63	456	2	86	78	•	•	•	6	•	40	•	80	•	op	•	•	0.907	1	6	•	•	•	•
132	727	3	87	79	83	25	50	10.6	•	70	81	54	0.714	op	2.5	•	0.908	1	10.6	7.571	3.219	4.24	•
61	61	5	55	50	77.8	250	570			339	58	59	1.681	op			0.909	1			5.521
21	482	7	44	40	•	100	•	2.9	9.5	295	70	56	4.167	POD1	•	•	0.909	1	6.2	25.833	4.605	•	•
64	589	1	75	68	78	80	350	11.85	18.33	109	64	57	3.211	op	2.33	2	0.909	1	15.088	48.446	4.382	5.077	9.165
17	17	5	78	71	78.5	1400	677			460	73	70	1.472	op			0.91	1			7.244
74	327	8	81	74	90.3	100	240	9	9.95	270	60	68	0.889	op + postop	3.5	4	0.91	1	9.473	8.421	4.605	2.571	2.487
123	187	6	136	124	•	1170	200	11.19	11.49	195	92	61	1.026	op	3	3.5	0.912	1	11.343	11.634	7.065	3.731	3.284
69	459	2	113	103	•	250	•	9.4	•	35	•	88	•	op	4.25	•	0.912	1	9.4	•	5.521	2.212	•
65	318	8	81	74	98.4	100	920	11.83	2.97	278	68	35	3.309	op + postop	3.5	4	0.913	1	7.4	24.488	4.605	3.38	0.742
108	361	8	59	54	90.7	50	110	33.59	11.08	300	52	45	0.367	op + postop	5.25	3.5	0.913	1	22.333	8.189	3.912	6.397	3.166
8	413	2	255	233	71	1000	•	11.9	3.8	120	80	89	•	op	3.67	2.33	0.914	1	7.85	•	6.908	3.245	1.629
142	206	6	94	86	•	50	500	2.89	17.03	105	83	33	4.762	op	1.33	4.33	0.915	1	9.964	47.448	3.912	2.17	3.931
33	554	1	65	59	82	50	500	4.95	7.72	233	78	67	2.146	op	•	•	0.916	1	6.336	13.597	3.912	•	•
44	566	1	36	33	78	50	520	1.49	3.07	78	49	43	6.667	op	3	1.33	0.916	1	2.284	15.223	3.912	0.498	2.305
93	619	1	58	53	81	50	500	4.23	4.49	220	60	60	2.273	op	4.33	5	0.916	1	4.359	9.907	3.912	0.976	0.897
54	500	7	72	66	•	400	•	10.6	8.7	440	78	72	0.833	POD1	•	•	0.917	1	9.65	8.042	5.991	•	•
5	258	8	79	73	105.9	200	630	4.1	5.28	255	71	53	2.471	op + postop	1.75	4.5	0.918	1	4.688	11.582	5.298	2.341	1.173
45	298	8	61	56	97.4	50	300	9.05	5.99	305	59	51	0.984	op + postop	3.25	2.75	0.918	1	7.521	7.398	3.912	2.786	2.177
5	5	5	86	79	73.4	600	1200			402	72	67	2.985	op			0.919	1			6.397
67	511	7	62	57	•	100	•	2.9	18.5	210	90	51	1.167	POD1	•	•	0.919	1	10.7	12.483	4.605	•	•
42	563	1	48	44	101	50	720	2.09	0.28	249	52	64	2.892	op	2	3	0.919	1	1.186	3.431	3.912	1.046	0.094
6	470	7	76	70	•	1000	•	21	5.5	350	84	47	1.667	POD1	•	•	0.921	1	13.25	22.083	6.908	•	•
96	694	3	101	93	57.4	1000	125	8.4	•	235	64	82	0.532	op	3.5	•	0.921	1	8.4	4.468	6.908	2.4	•
1	254	8	69	64	82.9	50	800	3.08	3.25	280	64	51	2.857	op + postop	1.25	2.5	0.922	1	3.164	9.041	3.912	2.464	1.299
22	275	8	59	54	89.5	50	410	7.21	4.86	275	70	44	1.491	op + postop	3	4	0.922	1	6.037	9	3.912	2.404	1.216
23	276	8	73	67	83.3	120	200	8.19	7.96	320	58	69	0.625	op + postop	2.75	4.25	0.923	1	8.073	5.046	4.787	2.977	1.873
78	604	1	66	61	86	50	•	8.8	9.85	210	54	65	•	op	2.67	4	0.923	1	9.326	•	3.912	3.3	2.463
27	91	6	79	73	71	150	•	8.81	7.95	173	99	69	•	op	3.33	3	0.924	1	8.376	•	5.011	2.642	2.649
63	508	7	80	74	•	100	•	6.8	15	340	80	72	0.583	POD1	•	•	0.925	1	10.9	6.358	4.605	•	•
65	510	7	67	62	•	50	•	4	15.6	146	79	67	3.333	POD1	•	•	0.925	1	9.8	32.667	3.912	•	•
85	149	6	98	91	•	400	•	10.89	19.98	370	102	69	•	op	3.33	5.75	0.929	1	15.437	•	5.991	3.267	3.475
110	638	1	70	65	103	50	350	4.08	4.61	105	76	63	3.333	op	2	3	0.929	1	4.344	14.482	3.912	2.04	1.536
101	700	3	28	26	59	450	8	12.5	•	385	57	74	0.021	op	3.67	•	0.929	1	12.5	0.26	6.109	3.406	•
100	353	8	80	74	88	300	1200	5.9	9.33	640	62	52	1.875	op + postop	2	2	0.931	1	7.616	14.28	5.704	2.951	4.665
26	547	1	86	80	92	50	600	5.71	3.43	175	72	42	3.429	op	2.33	3.67	0.932	1	4.573	15.679	3.912	2.449	0.936
112	365	8	85	79	78.6	50	550	7.94	4.47	270	70	51	2.037	op + postop	4.25	1	0.933	1	6.205	12.64	3.912	1.868	4.471
48	495	7	76	71	•	300	•	14.2	8.4	230	88	58	1.167	POD1	•	•	0.934	1	11.3	13.183	5.704	•	•
108	707	3	46	43	52.5	50	173	7	•	135	64	70	1.281	op	2.5	•	0.935	1	7	8.97	3.912	2.8	•
91	617	1	85	80	77	20	330	2.98	15.37	240	69	65	1.375	op	3	2.33	0.936	1	9.178	12.62	2.996	0.995	6.588
70	595	1	51	48	85	50	600	2.29	8.19	185	58	65	3.243	op	4.33	4	0.937	1	5.244	17.009	3.912	0.529	2.049
89	615	1	71	66	76	20	•	•	20.15	190	55	52	•	op	3	3.33	0.938	1	20.153	•	2.996	•	6.046
17	746	7	65	61	•	200	•	•	•	435	81	56	•		•	•	0.938	1	•	•	5.298	•	•
5	69	6	82	77	78.5	100	50	8.56	3.67	166	65	70	0.301	op	3	2	0.939	1	6.113	1.841	4.605	2.853	1.834
20	84	6	82	77	•	400	100	15.82	18.16	293	85	72	0.341	op	4	4.33	0.939	1	16.989	5.798	5.991	3.956	4.19
16	269	8	83	78	101.6	120	100	2.12	1.07	205	71	64	0.488	op + postop	1	5	0.939	1	1.596	0.778	4.787	2.122	0.214
31	284	8	62	59	87.6	50	400	2.64	6.1	280	52	70	1.429	op + postop	1.25	3.5	0.939	1	4.37	6.243	3.912	2.112	1.743
6	6	5	68	64	65.2	800	580			415	55	47	1.398	op			0.941	1			6.685
44	44	5	85	80	63.2	800	437			460	73	67	0.95	op			0.941	1			6.685
26	279	8	87	82	88.6	60	300	5.38	5.1	260	72	81	1.154	op + postop	2	3.5	0.943	1	5.242	6.048	4.094	2.691	1.458
64	671	3	70	66	59.5	100	695	7.3	•	230	70	71	3.022	op	3.5	•	0.943	1	7.3	22.059	4.605	2.086	•
140	732	3	70	66	72.5	50	650	3.4	•	145	84	64	4.483	op	1.33	•	0.943	1	3.4	15.241	3.912	2.55	•
36	289	8	75	71	96.6	100	480	8.52	5.06	330	70	76	1.455	op + postop	2.75	3.25	0.944	1	6.79	9.876	4.605	3.097	1.558
78	331	8	58	54	90.9	20	300	3.29	3.02	175	59	64	1.714	op + postop	1.5	4	0.944	1	3.154	5.408	2.996	2.194	0.754
28	484	7	54	51	•	0	•	1.4	12.1	240	57	68	1.25	POD1	•	•	0.944	1	6.75	8.438	•	•	•
42	295	8	78	74	89.9	40	870	4.68	2.08	190	66	68	4.579	op + postop	1.75	3.75	0.945	1	3.383	15.489	3.689	2.676	0.555
83	336	8	44	42	87.5	100	550	2.41	1.64	275	56	69	2	op + postop	1.5	5	0.945	1	2.026	4.053	4.605	1.605	0.329
15	394	4	55	52	85	200	900	7.1	3.8	120	80	48	1.5	postop 02-07	2.5	2.25	0.945	1	5.45	8.175	5.298	2.84	1.689
2	2	5	74	70	73.4	300	380			380	47	57	1	op			0.946	1			5.704
18	18	5	74	70	64.1	600	692			450	79	73	1.538	op			0.946	1			6.397
47	300	8	80	75	87.1	300	530	2.23	2.38	290	64	69	1.828	op + postop	1.5	4	0.946	1	2.303	4.208	5.704	1.485	0.595
45	438	2	74	70	•	•	•	13.1	•	40	•	90	•	op	5.5	•	0.946	1	13.1	•	•	2.382	•
99	698	3	57	54	76.2	600	150	13.6	•	121	64	79	1.24	op	4.25	•	0.947	1	13.6	16.86	6.397	3.2	•
92	156	6	77	73	•	500	20	13.06	10.65	20	93	70	1	op	3.33	3.5	0.948	1	11.856	11.856	6.215	3.918	3.043
87	613	1	94	89	77	20	•	6.73	7.84	280	57	65	•	op	5	4.33	0.949	1	7.287	•	2.996	1.347	1.809
92	618	1	74	71	75	20	600	12.72	21.34	257	64	68	2.335	op	2.33	4.67	0.949	1	17.032	39.763	2.996	5.452	4.573
60	313	8	77	73	116	150	640	11.14	4.16	300	62	63	2.133	op + postop	3.5	2	0.95	1	7.648	16.315	5.011	3.181	2.08
1	1	5	63	60	61.2	300	515			374	57	64	1.377	op			0.952	1			5.704
14	425	2	84	80	124	400	•	4	20.1	50	67	85	•	op	3.25	•	0.952	1	12.05	•	5.991	1.231	•
9	473	7	62	59	•	3500	•	5.2	3.7	585	66	66	1	POD1	•	•	0.952	1	4.45	4.45	8.161	•	•
96	160	6	43	41	•	80	•	2.74	2.51	186	54	60	•	op	1	2	0.953	1	2.627	•	4.382	2.743	1.255
76	466	2	106	101	•	•	•	13.4	•	40	•	77	•	op	5	•	0.953	1	13.4	•	•	2.68	•
58	504	7	64	61	•	100	•	9.3	4.8	260	50	63	0.833	POD1	•	•	0.953	1	7.05	5.875	4.605	•	•
73	137	6	134	128	80.4	200	100	4.4	13.36	230	85	62	0.435	op	2	4.25	0.955	1	8.878	3.86	5.298	2.2	3.143
81	334	8	76	73	86.1	50	610	2.15	2.61	255	65	70	2.392	op + postop	1.5	2.5	0.955	1	2.379	5.691	3.912	1.433	1.043
14	267	8	71	68	97.6	50	350	2.25	2.96	185	58	64	1.892	op + postop	1.25	4.25	0.956	1	2.606	4.931	3.912	1.798	0.698
88	687	3	70	67	69.9	1400	545	11	•	330	90	74	1.652	op	4.25	•	0.957	1	11	18.167	7.244	2.588	•
23	87	6	71	68	67.7	650	200	7.59	9.74	365	57	64	0.548	op	2.67	3.75	0.958	1	8.666	4.749	6.477	2.848	2.597
75	328	8	86	83	98.3	50	1020	12.21	0.76	180	56	48	5.667	op + postop	4.5	3.75	0.958	1	6.484	36.742	3.912	2.713	0.202
70	675	3	95	91	66	300	200	6.3	•	135	92	62	1.481	op	2.25	•	0.958	1	6.3	9.333	5.704	2.8	•
56	120	6	73	70	66.8	50	0	11.17	16.01	155	94	68	0	op	3.67	4.5	0.959	1	13.59	0	3.912	3.047	3.558
28	549	1	51	49	96	50	400	5.91	9.33	252	50	64	1.587	op	5	4.67	0.961	1	7.622	12.099	3.912	1.182	2
150	214	6	52	50	•	250	100	3.78	2.61	219	59	66	0.457	op	1.67	2.25	0.962	1	3.198	1.46	5.521	2.27	1.161
43	564	1	76	73	87	47	•	6.15	2.21	154	58	44	•	op	2.33	1.67	0.962	1	4.178	•	3.85	2.634	1.326
109	173	6	140	135	•	600	100	18.25	•	139	90	80	0.719	op	3.67	2	0.964	1	18.252	13.131	6.397	4.978	•
79	605	1	66	64	84	50	220	7	14.8	153	51	70	1.438	op	3.33	4.33	0.965	1	10.901	15.675	3.912	2.1	3.416
39	39	5	60	58	73.7	200	775			395	70	62	1.962	op			0.967	1			5.298
14	393	4	62	60	68	100	960	2.4	4	75	64	44	1.6	postop 02-07	1.25	3.25	0.968	1	3.2	5.12	4.605	1.92	1.231
71	324	8	80	78	89.4	50	700	10.86	1.13	280	58	63	2.5	op + postop	3.5	2	0.97	1	5.995	14.986	3.912	3.103	0.564
40	433	2	67	65	•	•	•	1.3	•	25	•	81	•	op	1.75	•	0.97	1	1.3	•	•	0.743	•
100	626	1	56	55	93	20	150	3.89	1.09	80	67	51	1.875	op	3	1.67	0.97	1	2.491	4.671	2.996	1.297	0.655
90	616	1	66	64	73	50	•	0.68	3.38	230	43	71	•	op	•	4.67	0.971	1	2.031	•	3.912	•	0.724
81	145	6	146	142	•	1400	•	8.06	12.66	275	87	64	•	op	2.67	4	0.973	1	10.363	•	7.244	3.023	3.166
20	273	8	63	61	92.3	220	300	8.53	7.51	285	70	48	1.053	op + postop	2.5	4.25	0.973	1	8.023	8.445	5.394	3.414	1.767
29	282	8	75	73	95	50	150	10.01	8.28	205	48	83	0.732	op + postop	4.5	4.5	0.973	1	9.146	6.692	3.912	2.225	1.84
69	674	3	75	73	81.1	700	180	5.3	•	245	97	52	0.735	op	1.75	•	0.973	1	5.3	3.894	6.551	3.029	•
155	219	6	83	81	•	100	400	9.84	10.94	20	60	47	20	op	2.33	4.5	0.976	1	10.393	207.86	4.605	4.218	2.432
30	283	8	87	85	102.2	100	1100	5.3	5.48	290	74	60	3.793	op + postop	2.25	3.25	0.976	1	5.388	20.438	4.605	2.353	1.687
47	569	1	48	47	78	50	•	7.53	0.56	305	63	58	•	op	2.67	1.33	0.977	1	4.044	•	3.912	2.823	0.42
13	77	6	155	152	85.6	180	•	5.15	5.75	213	73	51	•	op	2	2.67	0.981	1	5.452	•	5.193	2.575	2.158
115	368	8	60	59	81.5	50	1100	4.01	2.1	340	73	65	3.235	op + postop	2	3.5	0.982	1	3.054	9.882	3.912	2.005	0.6
70	323	8	76	75	78.2	100	550	4.43	4.67	225	77	55	2.444	op + postop	1.5	3.5	0.984	1	4.553	11.13	4.605	2.956	1.335
66	765	7	61	60	•	50	•	2	•	325	54	60	•		•	•	0.984	1	2	•	3.912	•	•
38	291	8	81	80	81	100	80	8.2	9.62	340	56	75	0.235	op + postop	2.75	4.75	0.985	1	8.908	2.096	4.605	2.981	2.025
17	396	4	66	65	72	300	450	1.5	4.5	86	69	55	0.75	postop 02-07	1	5.25	0.985	1	3	2.25	5.704	1.5	0.857
28	92	6	70	69	84.8	150	150	7.15	11.37	280	68	50	0.536	op	2.33	3.5	0.986	1	9.258	4.96	5.011	3.064	3.248
59	312	8	78	77	94.9	50	380	5.96	3.86	210	55	55	1.81	op + postop	2.25	3	0.986	1	4.908	8.881	3.912	2.648	1.286
54	577	1	58	58	94	50	•	3.74	1.04	165	59	72	•	op	1.67	2	0.986	1	2.387	•	3.912	2.242	0.519
11	642	3	69	68	62.5	1200	150	5.8	•	325	98	63	0.462	op	5	•	0.986	1	5.8	2.677	7.09	1.16	•
109	708	3	73	72	83.5	100	750	20.5	•	145	77	74	5.172	op	4.25	•	0.986	1	20.5	106.034	4.605	4.824	•
11	264	8	58	57	93.5	50	250	7.52	10.57	265	77	67	0.943	op + postop	3	3	0.988	1	9.045	8.533	3.912	2.506	3.524
62	669	3	83	82	65.2	400	200	4.4	•	170	95	61	1.176	op	1.5	•	0.988	1	4.4	5.176	5.991	2.933	•
47	111	6	88	87	79.7	530	150	8.57	10.71	300	96	56	0.5	op	2.5	4	0.989	1	9.639	4.82	6.273	3.426	2.678
102	166	6	90	89	•	700	•	8.26	17.76	250	98	66	•	op	3	4.5	0.989	1	13.008	•	6.551	2.753	3.946
166	230	6	90	89	•	600	•	9.48	9.29	381	58	80	•	op	3.67	4.25	0.989	1	9.387	•	6.397	2.586	2.186
41	294	8	54	53	84.9	40	370	8.43	4.49	230	52	39	1.609	op + postop	3.25	2.5	0.989	1	6.457	10.387	3.689	2.593	1.794
57	310	8	82	81	75	50	600	1.63	1.87	275	62	71	2.182	op + postop	1	1.75	0.989	1	1.746	3.81	3.912	1.626	1.067
80	682	3	92	91	69.7	1800	670	8.7	•	445	78	69	1.506	op	3.25	•	0.989	1	8.7	13.099	7.496	2.677	•
28	281	8	60	60	93.7	80	130	11.87	7.7	205	56	38	0.634	op + postop	4.5	4.5	0.99	1	9.787	6.206	4.382	2.638	1.712
36	557	1	47	46	82	50	•	2.47	12.9	248	50	42	•	op	3.67	5	0.991	1	7.687	•	3.912	0.675	2.58
43	296	8	60	60	85.4	50	350	1.51	3.08	220	56	57	1.591	op + postop	1	4.5	0.992	1	2.297	3.655	3.912	1.51	0.685
9	262	8	55	54	84.7	110	220	2.8	1.7	370	50	55	0.595	op + postop	1.5	3.75	0.993	1	2.25	1.338	4.7	1.864	0.455
122	375	8	62	62	87.3	100	350	3.57	5.09	270	57	68	1.296	op + postop	1.25	4	0.995	1	4.333	5.616	4.605	2.859	1.273
72	325	8	72	72	97	150	680	1.72	2.38	275	59	79	2.473	op + postop	1.25	1.5	0.997	1	2.053	5.077	5.011	1.378	1.589
111	364	8	77	77	74.6	100	150	6.18	9.33	220	62	53	0.682	op + postop	3	1	0.999	1	7.751	5.285	4.605	2.058	9.326
26	26	5	112	112		400	285			445	65	76	0.64	op			1	2			5.991
36	36	5	102	102	73.4	300	505			303	76	70	1.667	op			1	2			5.704
54	54	5	47	47	69.6	100	225			389	74	50	0.578	op			1	2			4.605
66	130	6	72	72	76	400	100	13.45	9.25	190	79	64	0.526	op	4	3.75	1	2	11.35	5.974	5.991	3.362	2.467
71	135	6	76	76	82	910	•	3.9	5.99	475	82	72	•	op	1.33	3.25	1	2	4.945	•	6.813	2.927	1.842
83	147	6	63	63	•	200	•	4.84	5.13	202	88	74	•	op	1.33	2.67	1	2	4.982	•	5.298	3.628	1.923
56	309	8	40	40	76.9	100	200	10.42	8.32	430	65	62	0.465	op + postop	5.25	5.25	1	2	9.367	4.357	4.605	1.984	1.584
46	655	3	111	111	72	200	500	8.8	•	232	63	65	2.155	op	3.67	•	1	1	8.8	18.966	5.298	2.4	•
119	372	8	72	72	93.1	50	320	3.22	4.69	280	68	54	1.143	op + postop	1.25	4.5	1.003	2	3.954	4.519	3.912	2.577	1.041
68	593	1	85	85	91	50	460	8.65	16.69	281	65	66	1.637	op	3	1	1.004	2	12.669	20.739	3.912	2.882	16.693
40	293	8	76	76	81	100	250	7.98	9.77	245	79	54	1.02	op + postop	3.5	4.25	1.005	2	8.874	9.056	4.605	2.28	2.299
78	142	6	143	144	74.4	100	•	9.03	10.22	255	72	68	•	op	2.33	3.75	1.007	2	9.622	•	4.605	3.868	2.725
87	340	8	58	58	94.7	150	820	0.86	1	275	62	64	2.982	op + postop	1.5	3.5	1.007	2	0.929	2.77	5.011	0.573	0.285
63	316	8	63	63	88.7	20	200	0.78	0.69	245	50	70	0.816	op + postop	1	4.75	1.008	2	0.738	0.603	2.996	0.783	0.146
52	575	1	90	91	102	50	220	3.84	15.41	252	75	48	0.873	op	2.33	3.67	1.009	2	9.624	8.401	3.912	1.644	4.203
17	81	6	103	104	73	200	500	3.58	24.49	154	109	77	3.247	op	1	4.5	1.01	2	14.035	45.567	5.298	3.576	5.443
48	301	8	78	79	79.7	100	490	3.98	3.37	215	62	70	2.279	op + postop	1.5	4.75	1.01	2	3.672	8.368	4.605	2.651	0.709
53	53	5	89	90	67.4	1400	444			535	63	78	0.83	op			1.011	2			7.244
52	305	8	79	80	80.4	100	75	9.22	11.5	290	62	53	0.259	op + postop	3.25	4	1.011	2	10.361	2.68	4.605	2.837	2.876
148	739	3	89	90	68	75	40	7.5	•	55	89	78	0.727	op	3	•	1.011	2	7.5	5.455	4.317	2.5	•
101	354	8	54	55	93.3	50	1080	2.45	2.25	315	70	67	3.429	op + postop	1.25	1.25	1.013	2	2.352	8.064	3.912	1.961	1.802
117	181	6	71	72	•	1480	•	15.58	11.85	185	86	65	•	op	3	4	1.014	2	13.715	•	7.3	5.195	2.962
92	690	3	74	75	71	25	100	17.7	•	105	85	38	0.952	op	4	•	1.014	2	17.7	16.857	3.219	4.425	•
19	19	5	67	68	72.1	300	1428			402	43	79	3.552	op			1.015	2			5.704
71	596	1	74	75	84	•	300	•	•	165	70	38	1.818	op	2	3.67	1.015	2	•	•	•	•	•
52	499	7	55	56	•	50	•	5.5	6	140	75	76	0.833	POD1	•	•	1.018	2	5.75	4.792	3.912	•	•
69	322	8	67	68	85.5	200	1000	4.01	0.94	400	61	66	2.5	op + postop	2	2.25	1.019	2	2.476	6.19	5.298	2.006	0.418
90	343	8	88	90	83.2	50	280	9.39	2.41	220	50	67	1.273	op + postop	3.25	2.5	1.019	2	5.896	7.504	3.912	2.888	0.962
24	545	1	82	84	77	50	400	5.48	7.15	243	66	63	1.646	op	4.33	•	1.019	2	6.314	10.393	3.912	1.264	•
69	594	1	84	85	77	50	•	14.75	17.34	248	66	72	•	op	4.33	3.67	1.019	2	16.046	•	3.912	3.405	4.729
75	679	3	54	55	63.5	25	100	3.7	•	85	62	79	1.176	op	1.5	•	1.019	2	3.7	4.353	3.219	2.467	•
2	255	8	64	66	87.7	150	240	8.79	8.13	375	72	61	0.64	op + postop	3.75	2.5	1.022	2	8.461	5.415	5.011	2.344	3.253
18	271	8	75	77	95	50	140	7.06	8.53	190	75	61	0.737	op + postop	2.25	3.75	1.024	2	7.793	5.742	3.912	3.137	2.274
109	362	8	88	91	91.7	100	600	8.27	3.25	305	70	65	1.967	op + postop	2.5	3.75	1.025	2	5.756	11.323	4.605	3.306	0.866
87	686	3	81	83	79.2	150	144	27.5	•	110	94	61	1.309	op	5	•	1.025	2	27.5	36	5.011	5.5	•
27	548	1	60	62	79	50	220	19.6	17.01	305	65	60	0.721	op	2.33	1	1.027	2	18.307	13.205	3.912	8.4	17.015
76	519	7	71	73	•	50	•	5.5	14.2	200	73	76	1.25	POD1	•	•	1.028	2	9.85	12.312	3.912	•	•
125	721	3	67	69	70	200	600	4.7	•	230	89	61	2.609	op	3	•	1.03	2	4.7	12.261	5.298	1.567	•
77	330	8	58	60	78.9	50	580	8.81	4.15	340	57	45	1.706	op + postop	4	3.25	1.031	2	6.48	11.055	3.912	2.203	1.277
46	299	8	89	91	72	50	300	9.94	6.34	280	70	71	1.071	op + postop	3.25	5.25	1.032	2	8.14	8.721	3.912	3.058	1.208
40	650	3	62	64	55.7	500	110	4.6	•	250	62	74	0.44	op	1.67	•	1.032	2	4.6	2.024	6.215	2.754	•
6	259	8	58	60	89.8	110	500	9.84	4.13	330	45	30	1.515	op + postop	3.5	2.25	1.033	2	6.981	10.577	4.7	2.81	1.834
17	270	8	70	72	76.8	110	240	9.13	7.87	300	85	55	0.8	op + postop	3.75	4	1.033	2	8.498	6.798	4.7	2.433	1.968
97	696	3	85	88	62.5	325	160	21.3	•	183	81	44	0.874	op	5.5	•	1.035	2	21.3	18.623	5.784	3.873	•
33	33	5	111	115	71.1	300	365			456	67	70	0.8	op			1.036	2			5.704
70	134	6	83	86	74.9	200	400	13.49	4.05	198	73	55	2.02	op	3.33	2	1.036	2	8.77	17.717	5.298	4.047	2.026
7	411	2	56	58	77	0	•	4.5	11	60	46	73	•	op	3.67	4.33	1.036	2	7.75	•	•	1.227	2.538
86	150	6	54	56	•	100	300	13.24	9.7	270	49	70	1.111	op	3.33	3	1.037	2	11.466	12.741	4.605	3.971	3.232
126	379	8	75	78	84.9	50	100	8.27	9.8	345	62	54	0.29	op + postop	3	3.25	1.037	2	9.038	2.62	3.912	2.758	3.016
145	209	6	153	159	•	450	100	7.6	11.45	220	71	60	0.455	op	2.67	3.75	1.039	2	9.528	4.331	6.109	2.85	3.054
7	260	8	54	56	96.4	110	270	5.04	3.65	225	54	40	1.2	op + postop	2	3.5	1.041	2	4.345	5.215	4.7	2.522	1.042
80	606	1	54	56	85	50	•	4.62	9.23	207	66	69	•	op	3	4	1.041	2	6.922	•	3.912	1.539	2.307
186	250	6	72	75	•	400	100	12.74	13.1	195	77	70	0.513	op	4.33	4.75	1.042	2	12.921	6.626	5.991	2.94	2.759
33	286	8	70	72	78.7	100	400	7.94	4.5	355	50	65	1.127	op + postop	3.25	4	1.042	2	6.223	7.012	4.605	2.444	1.126
76	140	6	70	73	•	100	•	9.82	19.07	420	57	73	•	op	3	4.5	1.043	2	14.442	•	4.605	3.272	4.237
98	351	8	61	63	91.8	100	940	3.93	3.98	320	66	72	2.938	op + postop	2	4	1.043	2	3.953	11.611	4.605	1.964	0.994
130	725	3	47	49	73	600	650	9.4	•	325	58	59	2	op	2.67	•	1.043	2	9.4	18.8	6.397	3.525	•
153	217	6	68	71	•	250	300	13.93	15.02	300	60	67	1	op	3.33	4.75	1.044	2	14.475	14.475	5.521	4.179	3.163
89	342	8	82	85	73.1	50	380	8.86	4.92	235	69	55	1.617	op + postop	4.25	3.75	1.044	2	6.888	11.138	3.912	2.084	1.312
182	246	6	88	92	•	600	•	13.96	17.85	168	105	66	•	op	3.33	3.75	1.045	2	15.904	•	6.397	4.189	4.759
49	496	7	67	70	•	750	•	3.7	12.5	240	77	54	0.733	POD1	•	•	1.045	2	8.1	5.94	6.62	•	•
73	678	3	67	70	65.5	20	•	7.5	•	65	82	64	•	op	2.5	•	1.045	2	7.5	•	2.996	3	•
53	763	7	66	69	•	50	•	•	9.6	210	45	30	•		•	•	1.045	2	9.6	•	3.912	•	•
98	162	6	129	135	•	350	20	5.29	3.98	167	70	67	0.12	op	2	2.75	1.047	2	4.636	0.555	5.858	2.644	1.449
156	220	6	103	108	•	400	200	2.34	11.24	117	93	66	1.709	op	1.33	3.75	1.049	2	6.788	11.603	5.991	1.752	2.997
73	326	8	92	96	86.8	50	1140	3.46	2.26	320	76	58	3.562	op + postop	1.25	5	1.049	2	2.857	10.177	3.912	2.764	0.452
27	280	8	52	55	97.1	50	110	8.57	9.25	240	42	67	0.458	op + postop	3.5	3.25	1.05	2	8.911	4.084	3.912	2.45	2.845
99	352	8	68	71	78.7	100	750	3.44	3.49	380	60	65	1.974	op + postop	1.5	3	1.05	2	3.461	6.832	4.605	2.29	1.162
82	146	6	78	82	•	•	500	6.74	16.02	220	73	79	2.273	op	2	4.5	1.051	2	11.382	25.867	•	3.37	3.56
52	451	2	59	62	•	•	•	6.9	•	100	•	76	•	op	3.25	•	1.051	2	6.9	•	•	2.123	•
59	505	7	79	83	•	100	•	5.9	9.5	150	74	81	0.5	POD1	•	•	1.051	2	7.7	3.85	4.605	•	•
29	550	1	43	46	84	50	600	24.43	15.62	170	62	48	3.529	op	3.33	3.67	1.051	2	20.024	70.671	3.912	7.328	4.26
80	144	6	94	99	•	500	•	8.79	4.84	280	•	62	•	op	3	2.75	1.053	2	6.811	•	6.215	2.929	1.759
22	22	5	56	59		300	405			307	56	72	1.319	op			1.054	2			5.704
96	349	8	61	64	98.7	50	200	6.54	8.39	250	56	50	0.8	op + postop	3.25	4.25	1.054	2	7.467	5.974	3.912	2.012	1.975
102	355	8	62	66	78.7	50	1350	2.14	1.15	365	63	77	3.699	op + postop	1.5	4.75	1.055	2	1.648	6.095	3.912	1.43	0.242
52	116	6	71	75	90.7	1000	•	29.5	22.23	370	93	64	•	op	5	5.33	1.056	2	25.867	•	6.908	5.901	4.168
167	231	6	182	193	•	220	50	7.22	6.09	152	86	70	0.329	op	3	2.75	1.06	2	6.656	2.189	5.394	2.406	2.216
6	70	6	82	87	74.6	1150		12.78	4.12	303	71	64	•	op	3.33	3.25	1.061	2	8.454	•	7.048	3.835	1.269
2	469	7	49	52	•	70	•	•	6.3	240	44	70	2.333	POD1	•	•	1.061	2	6.3	14.7	4.248	•	•
184	248	6	97	103	•	100	500	10.29	7.18	230	76	58	2.174	op	3.67	3.5	1.062	2	8.737	18.992	4.605	2.807	2.051
76	329	8	47	50	88.4	100	400	0.95	2.63	360	56	77	1.111	op + postop	1	3.25	1.063	2	1.787	1.985	4.605	0.947	0.808
91	344	8	80	86	79.8	50	850	3.87	1.42	255	62	62	3.333	op + postop	2	4	1.063	2	2.645	8.818	3.912	1.937	0.354
48	447	2	79	84	•	400	•	8.5	•	15	•	82	•	op	5.25	•	1.063	2	8.5	•	5.991	1.619	•
129	193	6	78	83	•	350	0	2.1	11.24	190	63	72	0	op	1.33	3.75	1.064	2	6.67	0	5.858	1.577	2.997
110	174	6	123	131	•	300	0	3.04	6.88	220	76	55	0	op	1.67	2.75	1.065	2	4.96	0	5.704	1.823	2.502
68	321	8	94	101	88.8	150	600	9.68	6.15	375	75	45	1.6	op + postop	3	3.75	1.067	2	7.916	12.666	5.011	3.227	1.64
124	188	6	74	79	•	400	0	9.56	10.43	345	92	42	0	op	3.67	4.25	1.068	2	9.994	0	5.991	2.606	2.455
2	66	6	143	153	78.2	200	0	7.86	14.91	135	76	68	0	op	2.33	3.5	1.07	2	11.385	0	5.298	3.369	4.26
183	247	6	84	90	•	400	•	7.96	10.93	245	56	76	•	op	2.67	4.5	1.071	2	9.446	•	5.991	2.985	2.429
10	263	8	71	76	97	100	560	7.9	3.97	275	73	64	2.036	op + postop	2.75	3.25	1.072	2	5.931	12.078	4.605	2.871	1.22
64	317	8	94	101	82.9	100	560	7.82	10.64	335	81	47	1.672	op + postop	2.5	3.75	1.072	2	9.233	15.434	4.605	3.13	2.838
92	345	8	78	84	76.5	50	1130	1.18	0.57	250	44	74	4.52	op + postop	1.25	4.5	1.072	2	0.875	3.955	3.912	0.942	0.127
112	176	6	82	88	•	100	50	3.53	11.42	165	56	76	0.303	op	1.67	4.25	1.073	2	7.473	2.265	4.605	2.118	2.686
44	297	8	46	50	87.7	50	380	3.21	4.19	225	55	49	1.689	op + postop	1.5	4.75	1.073	2	3.699	6.248	3.912	2.139	0.882
8	472	7	110	118	•	200	•	7.8	7.9	185	72	72	2	POD1	•	•	1.073	2	7.85	15.7	5.298	•	•
85	685	3	55	59	72.5	100	435	23.3	•	175	75	31	2.486	op	4.75	•	1.073	2	23.3	57.917	4.605	4.905	•
39	292	8	71	76	83	50	230	4.58	6.43	270	50	51	0.852	op + postop	2	2.75	1.076	2	5.505	4.689	3.912	2.288	2.339
88	341	8	46	50	87.8	50	610	1.86	0.91	305	51	67	2	op + postop	1.5	1	1.076	2	1.386	2.773	3.912	1.242	0.91
34	34	5	65	70	69.4	150	485			395	70	73	1.228	op			1.077	2			5.011
130	194	6	65	70	•	500	100	0.62	8.16	256	83	68	0.391	op	1.67	3	1.077	2	4.391	1.715	6.215	0.375	2.719
79	143	6	51	55	88.5	100	•	13.37	19.29	105	59	72	•	op	4	4	1.078	2	16.331	•	4.605	3.342	4.823
170	234	6	77	83	•	575	80	15.96	13.93	275	100	47	0.291	op	4	4.75	1.078	2	14.947	4.348	6.354	3.99	2.933
80	333	8	66	71	100.8	300	1360	1.87	1.11	200	64	64	6.8	op + postop	1.25	4.25	1.079	2	1.49	10.129	5.704	1.496	0.261
53	306	8	60	64	89	100	180	8.42	8.07	300	60	72	0.6	op + postop	3.25	3.75	1.081	2	8.249	4.949	4.605	2.592	2.153
33	97	6	98	106	74.4	1120	200	6.81	6.04	396	85	66	0.505	op	2.33	3	1.082	2	6.428	3.246	7.021	2.92	2.014
106	170	6	97	105	•	400	100	30.75	26.8	294	110	62	0.34	op	6	5.5	1.082	2	28.772	9.786	5.991	5.124	4.872
137	201	6	110	119	•	970	50	•	10.1	435	98	49	0.115	op	3	4	1.082	2	10.095	1.16	6.877	•	2.524
55	308	8	64	70	86.5	50	300	1.58	3.01	283	46	75	1.06	op + postop	1.5	2.5	1.082	2	2.294	2.432	3.912	1.053	1.203
131	195	6	72	78	•	1350	•	11.57	•	380	90	49	•	op	4	3.67	1.083	2	11.572	•	7.208	2.893	•
141	733	3	48	52	60.3	750	1030	5.4	•	258	88	66	3.992	op	2.5	•	1.083	2	5.4	21.558	6.62	2.16	•
66	319	8	53	58	86	50	570	6.86	3.22	270	60	60	2.111	op + postop	2.25	2.25	1.085	2	5.038	10.635	3.912	3.047	1.431
50	303	8	73	79	96	50	430	8.71	8.72	210	75	57	2.048	op + postop	3.25	4.25	1.087	2	8.712	17.84	3.912	2.679	2.051
59	123	6	113	123	74.4	600	150	9.12	4.92	205	83	63	0.732	op	3	3	1.088	2	7.023	5.139	6.397	3.041	1.641
84	337	8	79	86	94.8	50	500	11.79	4.01	305	55	74	1.639	op + postop	4.25	4.25	1.09	2	7.898	12.948	3.912	2.773	0.944
32	285	8	77	84	86.5	50	600	11.78	3.32	250	71	69	2.4	op + postop	3.75	4.75	1.091	2	7.551	18.122	3.912	3.141	0.699
97	161	6	98	107	•	750	300	3.86	7.71	196	57	80	1.531	op	1.67	3.5	1.092	2	5.786	8.855	6.62	2.314	2.204
57	57	5	75	82	76.9	200	450			380	62	61	1.184	op			1.093	2			5.298
42	761	7	64	70	•	750	•	5.2	8.8	620	69	53	•		•	•	1.094	2	7	•	6.62	•	•
107	360	8	62	68	84.5	150	980	9.5	3.55	430	70	70	2.279	op + postop	3.25	3.75	1.095	2	6.528	14.878	5.011	2.924	0.948
140	204	6	83	91	•	300	•	10.44	16.57	289	63	60	•	op	3	5.25	1.096	2	13.505	•	5.704	3.479	3.157
108	172	6	93	102	•	300	300	4.82	4.33	240	83	54	1.25	op	2.33	2.5	1.097	2	4.573	5.716	5.704	2.065	1.73
39	103	6	81	89	77.5	750	•	8.23	10.25	194	67	66	•	op	2.67	4.25	1.099	2	9.24	•	6.62	3.086	2.412
94	347	8	81	89	91.2	200	580	9.19	5.32	390	65	54	1.487	op + postop	3.25	5.25	1.1	2	7.254	10.788	5.298	2.828	1.012
110	363	8	70	77	85.5	100	650	9.63	2.27	420	83	77	1.548	op + postop	3.25	4.25	1.1	2	5.949	9.207	4.605	2.962	0.534
32	429	2	70	77	•	•	•	7.9	•	30	•	82	•	op	4	•	1.1	2	7.9	•	•	1.975	•
65	129	6	108	119	70.9	200	•	6.97	13.54	264	80	49	•	op	2.33	3.75	1.102	2	10.253	•	5.298	2.986	3.61
162	226	6	68	75	•	190	50	11.11	3.89	222	56	68	0.225	op	4	2.25	1.103	2	7.503	1.69	5.247	2.779	1.729
61	507	7	97	107	•	400	•	5	4.3	166	130	68	1.533	POD1	•	•	1.103	2	4.65	7.13	5.991	•	•
42	106	6	115	127	69.2	1700	•	10.84	•	330	97	88	•	op	3.67	2	1.104	2	10.841	•	7.438	2.957	•
67	320	8	66	73	93.4	100	200	1.82	7.21	250	59	67	0.8	op + postop	1	2.5	1.104	2	4.512	3.61	4.605	1.815	2.884
46	494	7	77	85	•	100	•	17.6	13.7	360	74	57	0.667	POD1	•	•	1.104	2	15.65	10.433	4.605	•	•
177	241	6	66	73	•	800	540	•	5.77	324	76	78	1.667	op	•	2.75	1.106	2	5.767	9.612	6.685	•	2.097
53	452	2	56	62	•	•	•	3.4	•	60	•	86	•	op	3.25	•	1.107	2	3.4	•	•	1.046	•
103	167	6	74	82	•	1050	100	7.14	20.56	381	85	59	0.262	op	3.33	4.67	1.108	2	13.846	3.634	6.957	2.141	4.405
111	639	1	61	68	81	50	150	18.2	11.53	58	55	69	2.586	op	3.33	2.67	1.108	2	14.866	38.445	3.912	5.461	4.323
12	265	8	64	71	95.6	50	150	10.89	8.07	240	65	63	0.625	op + postop	4	4.25	1.109	2	9.48	5.925	3.912	2.722	1.9
48	657	3	110	122	62.4	800	500	2.1	•	260	•	59	1.923	op	1.25	•	1.109	2	2.1	4.038	6.685	1.68	•
49	302	8	62	69	80.8	50	120	3.07	8.12	225	65	50	0.533	op + postop	1.25	3.5	1.11	2	5.591	2.982	3.912	2.453	2.319
24	88	6	45	50	•	50	•	15.25	7.09	102	62	63	•	op	4	3	1.111	2	11.167	•	3.912	3.812	2.363
79	681	3	90	100	65.8	50	550	10.1	•	125	63	68	4.4	op	3.25	•	1.111	2	10.1	44.44	3.912	3.108	•
62	764	7	62	69	•	500	•	3.9	8	432	65	52	•		•	•	1.113	2	5.95	•	6.215	•	•
85	338	8	60	67	86.7	100	800	0.95	0.8	310	64	80	2.581	op + postop	1	4.25	1.115	2	0.874	2.257	4.605	0.953	0.187
63	127	6	112	125	72.8	100	100	12	18.58	185	105	72	0.541	op	3.33	4.75	1.116	2	15.289	8.264	4.605	3.599	3.912
123	376	8	70	78	70.2	100	350	9.76	9.05	315	62	59	1.111	op + postop	3	1.25	1.116	2	9.401	10.446	4.605	3.252	7.238
34	98	6	135	151	89.2	300	100	4.6	3.31	330	90	52	0.303	op	2	2.25	1.119	2	3.956	1.199	5.704	2.301	1.471
114	367	8	91	102	75	50	150	8.97	6.51	300	54	77	0.5	op + postop	3	3	1.124	2	7.742	3.871	3.912	2.99	2.172
84	610	1	64	72	77	20	110	7.09	13.17	64	52	58	1.719	op	4	5.33	1.124	2	10.132	17.415	2.996	1.773	2.47
49	49	5	96	108	65.7	1200	1190			810	50	62	1.469	op			1.125	2			7.09
8	261	8	68	76	97.6	300	100	1.97	•	245	70	75	0.408	op + postop	1.25	4.5	1.125	2	1.974	0.806	5.704	1.579	•
21	274	8	52	58	86.1	50	730	4.99	1.79	245	56	70	2.98	op + postop	2.25	4.25	1.125	2	3.391	10.105	3.912	2.218	0.422
4	640	3	72	81	76.2	500	800	31	•	390	61	29	2.051	op	6	•	1.125	2	31	63.59	6.215	5.167	•
100	164	6	86	97	•	200	•	19.25	30.81	94	81	52	•	op	5	5.5	1.128	2	25.03	•	5.298	3.85	5.602
82	335	8	57	65	92.4	50	240	3.61	7.3	210	64	64	1.143	op + postop	1.25	2.5	1.129	2	5.454	6.233	3.912	2.888	2.919
4	383	4	62	70	77	•	175	10.5	14.3	135	76	71	0.292	postop 02-07	2.75	4.25	1.129	2	12.4	3.617	•	3.818	3.365
1	467	7	62	70	•	800	•	5.5	6.3	510	70	71	0.667	POD1	•	•	1.129	2	5.9	3.933	6.685	•	•
94	620	1	67	76	87	50	•	8.29	13.26	175	63	64	•	op	3.33	3.67	1.129	2	10.778	•	3.912	2.487	3.617
54	118	6	77	87	86.1	750	100	11.58	17.72	410	65	72	0.244	op	3	5	1.13	2	14.653	3.574	6.62	3.86	3.545
57	503	7	53	60	•	200	•	7.8	1.3	300	69	56	5.333	POD1	•	•	1.132	2	4.55	24.267	5.298	•	•
178	242	6	75	85	•	900	200	9.06	8.31	350	79	65	0.571	op	3	3	1.133	2	8.685	4.963	6.802	3.019	2.771
44	108	6	125	142	66.5	700	50	4.81	1.77	145	93	66	0.345	op	2	2.25	1.136	2	3.293	1.135	6.551	2.405	0.788
118	182	6	81	92	•	200	0	3.01	10.5	196	67	83	0	op	1.33	4.25	1.136	2	6.752	0	5.298	2.255	2.47
60	506	7	66	75	•	100	•	3	4.2	220	70	62	1.667	POD1	•	•	1.136	2	3.6	6	4.605	•	•
68	132	6	73	83	78.4	600	•	12.14	3.63	380	67	71	•	op	4	3	1.137	2	7.881	•	6.397	3.034	1.209
77	141	6	72	82	74.4	2300	•	7.69	7.83	289	87	58	•	op	2.67	3.75	1.139	2	7.761	•	7.741	2.885	2.088
38	489	7	50	57	•	700	•	10	9	655	75	66	0.667	POD1	•	•	1.14	2	9.5	6.333	6.551	•	•
127	191	6	99	113	•	400	150	4.76	9.52	437	74	69	0.343	op	2	3.25	1.141	2	7.138	2.45	5.991	2.378	2.929
57	121	6	106	121	85	600	200	•	27.5	43	96	70	4.651	op	•	5.33	1.142	2	27.496	127.888	6.397	•	5.155
102	701	3	63	72	66	75	500	4.2	•	127	48	73	3.937	op	2	•	1.143	2	4.2	16.535	4.317	2.1	•
143	735	3	77	88	77.5	300	780	2.9	•	223	74	74	3.498	op	1.5	•	1.143	2	2.9	10.143	5.704	1.933	•
116	180	6	69	79	•	300	•	17.83	23.83	312	101	73	•	op	4	4.5	1.145	2	20.83	•	5.704	4.456	5.297
152	216	6	55	63	•	770	•	14.93	7.2	414	67	75	•	op	4	3	1.145	2	11.062	•	6.646	3.733	2.398
36	100	6	68	78	90.6	400	100	9.02	5.68	90	83	70	1.111	op	2.33	2	1.147	2	7.347	8.164	5.991	3.864	2.839
2	402	2	81	93	87	0	•	11.5	11	15	80	67	•	op	4.33	4	1.148	2	11.25	•	•	2.654	2.75
39	759	7	47	54	•	100	•	17.8	•	255	77	65	•		•	•	1.149	2	17.8	•	4.605	•	•
91	155	6	73	84	•	750	70	6.78	8.86	373	88	86	0.188	op	2.67	3.25	1.151	2	7.82	1.467	6.62	2.541	2.727
22	645	3	106	122	69.3	500	250	9	•	175	85	75	1.429	op	4	•	1.151	2	9	12.857	6.215	2.25	•
75	139	6	92	106	73.3	800	•	7.25	22.78	200	51	60	•	op	3.33	4.5	1.152	2	15.014	•	6.685	2.175	5.062
164	228	6	72	83	•	150	30	7.11	2.82	79	65	66	0.38	op	3.67	2	1.153	2	4.965	1.885	5.011	1.939	1.409
12	76	6	52	60	91.8	400	50	10.35	29.22	335	67	57	0.149	op	3.67	4.75	1.154	2	19.782	2.953	5.991	2.822	6.151
41	105	6	65	75	82.5	300	20	8.43	9.49	191	74	73	0.105	op	2.67	3.75	1.154	2	8.957	0.938	5.704	3.159	2.53
66	591	1	87	101	77	50	•	1.86	6.55	198	63	82	•	op	1.67	4	1.156	2	4.204	•	3.912	1.115	1.637
19	83	6	81	94	81	500	50	13.62	11.54	315	60	24	0.159	op	4.33	3.33	1.16	2	12.583	1.997	6.215	3.143	3.463
3	256	8	69	80	77.7	120	635	9.58	5.18	380	63	65	1.671	op + postop	3.5	3.5	1.16	2	7.383	12.338	4.787	2.738	1.481
151	215	6	68	79	•	800	350	4.38	7.73	222	80	24	1.577	op	3.67	4.33	1.162	2	6.051	9.541	6.685	1.194	1.783
104	168	6	86	100	•	750	150	12.81	19.44	152	78	88	0.987	op	4	4.75	1.163	2	16.125	15.913	6.62	3.203	4.092
188	252	6	91	106	•	950	•	10.09	10.83	280	79	68	•	op	3	4	1.165	2	10.463	•	6.856	3.364	2.709
29	93	6	71	83	79.4	1850	•	7.56	4.63	260	97	66	•	op	2.33	2.75	1.169	2	6.092	•	7.523	3.238	1.683
55	662	3	76	89	66.2	500	350	10.3	•	240	51	74	1.458	op	3.75	•	1.171	2	10.3	15.021	6.215	2.747	•
19	272	8	70	82	73.1	80	650	2.9	2.53	210	51	65	3.095	op + postop	1.5	4.75	1.173	2	2.716	8.405	4.382	1.935	0.532
38	102	6	92	108	84.4	800	0	•	17.04	270	107	24	0	op	•	4.75	1.174	2	17.041	0	6.685	•	3.588
4	743	7	46	54	•	50	•	13.3	•	327	70	55	•		•	•	1.174	3	13.3	•	3.912	•	•
40	561	1	57	67	91	50	300	27.6	13.28	262	79	43	1.145	op	3.67	4.33	1.178	2	20.44	23.405	3.912	7.526	3.065
138	730	3	67	79	67.8	150	100	10	•	145	124	54	0.69	op	3.25	•	1.179	2	10	6.897	5.011	3.077	•
86	339	8	85	101	101.5	50	980	1.55	0.87	195	69	62	5.026	op + postop	1.25	3.75	1.181	2	1.209	6.078	3.912	1.236	0.233
174	238	6	66	78	•	750	0	7.22	5.18	375	62	55	0	op	2.67	3.5	1.182	2	6.199	0	6.62	2.708	1.479
97	623	1	63	74	80	20	220	3.36	6.41	225	62	62	0.978	op	3.67	3.67	1.186	2	4.881	4.773	2.996	0.915	1.747
9	9	5	80	95	71.2	700	475			435	67	72	1.092	op			1.188	2			6.551
21	85	6	96	114	•	350	120	9.46	26.47	156	100	70	0.769	op	2.33	5	1.188	2	17.962	13.817	5.858	4.053	5.293
74	138	6	73	87	96	1200	300	18.56	3.81	435	103	55	0.69	op	4.33	3.25	1.192	2	11.183	7.712	7.09	4.283	1.171
118	371	8	80	95	83.9	50	380	8.88	6.13	240	67	47	1.583	op + postop	3.25	4	1.192	2	7.505	11.882	3.912	2.732	1.533
56	579	1	68	82	99	100	600	11.04	13.43	158	53	80	3.797	op	3	1.67	1.193	2	12.238	46.473	4.605	3.681	8.06
50	50	5	61	73	72.1	2600	765			455	71	63	1.681	op			1.197	2			7.863
165	229	6	80	96	•	300	0	12.69	26.22	250	70	58	0	op	4	4.67	1.2	2	19.456	0	5.704	3.174	5.618
61	125	6	74	89	67.1	100	•	17.6	31.85	335	80	68	•	op	4.33	5.5	1.203	2	24.728	•	4.605	4.062	5.792
125	189	6	63	76	•	1000	50	13.4	17.17	389	86	76	0.129	op	3.67	5	1.206	2	15.285	1.965	6.908	3.654	3.434
25	646	3	82	99	65.6	3400	1850	5	•	540	79	79	3.426	op	2.5	•	1.207	2	5	17.13	8.132	2	•
175	239	6	95	115	•	200	400	6.54	2.87	165	58	65	2.424	op	2.33	2.5	1.211	2	4.702	11.4	5.298	2.802	1.146
10	74	6	89	108	70.8	500	100	22.13	31.73	335	85	77	0.299	op	4.67	6.25	1.213	2	26.931	8.039	6.215	4.743	5.077
105	358	8	66	80	87.3	100	850	8.95	2.43	275	69	64	3.091	op + postop	3.75	4.25	1.214	2	5.689	17.585	4.605	2.385	0.573
132	196	6	65	79	•	400	•	•	•	145	82	84	•	op	•	1	1.215	2	•	•	5.991	•	•
14	643	3	65	79	68.6	6500	470	15.2	•	450	103	73	1.044	op	4	•	1.215	2	15.2	15.876	8.78	3.8	•
154	218	6	88	107	•	700	50	2.44	5.89	373	100	73	0.134	op	2.33	3.5	1.216	2	4.162	0.558	6.551	1.045	1.681
158	222	6	68	83	•	500	65	20.75	18.11	311	76	59	0.209	op	4.33	4.5	1.221	2	19.427	4.06	6.215	4.787	4.024
128	192	6	108	132	•	710	0	13.81	34.5	264	115	41	0	op	4.67	5.33	1.222	2	24.157	0	6.565	2.96	6.468
32	96	6	134	164	98.1	50	700	5.7	6.66	165	73	32	4.242	op	2.67	3.75	1.224	2	6.181	26.222	3.912	2.136	1.777
65	457	2	119	146	•	250	•	4	•	25	•	92	•	op	2.75	•	1.227	2	4	•	5.521	1.455	•
69	133	6	48	59	78	370	•	4.23	11.06	145	63	88	•	op	1.67	3.33	1.229	2	7.641	•	5.914	2.536	3.317
15	268	8	66	82	89.4	120	600	9.61	3.24	250	60	62	2.4	op + postop	4.5	4.75	1.231	2	6.429	15.429	4.787	2.137	0.683
27	27	5	56	69	65.9	350	505			450	73	65	1.122	op			1.232	2			5.858
35	35	5	56	69	65.6	500	440			465	77	67	0.946	op			1.232	2			6.215
74	463	2	43	53	•	•	•	•	3.7	90	•	65	•	op	5	1.67	1.233	2	3.7	•	•	•	2.22
7	71	6	81	100	68.1	400	100	26.9	22.52	245	73	62	0.408	op	5.67	4.75	1.235	2	24.709	10.086	5.991	4.747	4.741
107	171	6	62	77	•	200	100	15.77	21.12	275	71	72	0.364	op	4.33	5.25	1.242	2	18.447	6.708	5.298	3.64	4.023
139	203	6	95	118	•	550	•	15.27	6.83	420	92	54	•	op	4.67	3.5	1.242	2	11.053	•	6.31	3.273	1.952
29	29	5	86	107	62.9	500	287			455	71	65	0.631	op			1.244	2			6.215
74	517	7	53	66	•	50	•	8.3	9.4	170	93	39	1.667	POD1	•	•	1.245	2	8.85	14.75	3.912	•	•
131	726	3	61	76	62	300	780	18.8	•	220	53	42	3.545	op	4.5	•	1.246	2	18.8	66.655	5.704	4.178	•
4	404	2	89	111	95	200	•	4.8	5.9	80	81	86	•	op	2.67	3	1.247	2	5.35	•	5.298	1.8	1.967
94	158	6	111	139	•	650	250	7.85	10.94	245	115	21	1.02	op	4.67	4.25	1.252	3	9.394	9.586	6.477	1.682	2.574
25	278	8	64	81	82.4	50	60	9.55	8.31	205	58	59	0.293	op + postop	4.5	4.5	1.256	3	8.93	2.614	3.912	2.122	1.846
169	233	6	72	91	•	900	130	13.25	18.48	294	94	60	0.442	op	4.33	4.67	1.264	3	15.861	7.013	6.802	3.057	3.959
124	720	3	45	57	75.5	400	245	12.3	•	180	66	80	1.361	op	3	•	1.267	3	12.3	16.742	5.991	4.1	•
136	200	6	160	203	•	300	•	•	12.86	230	72	64	•	op	•	4.25	1.269	3	12.861	•	5.704	•	3.026
37	431	2	37	47	•	75	•	12.6	•	65	•	49	•	op	5	•	1.27	3	12.6	•	4.317	2.52	•
37	290	8	78	99	90.1	100	150	11.89	7.96	190	66	72	0.789	op + postop	4	3.5	1.271	3	9.927	7.837	4.605	2.973	2.275
133	197	6	84	107	•	100	200	9.25	20.42	198	78	22	1.01	op	3.33	5.25	1.274	3	14.833	14.983	4.605	2.774	3.889
71	514	7	62	79	•	100	•	2.4	14.2	255	99	65	0.5	POD1	•	•	1.274	3	8.3	4.15	4.605	•	•
157	221	6	69	88	•	150	•	9.04	12.29	245	98	64	•	op	2.33	3.25	1.275	3	10.665	•	5.011	3.875	3.781
70	513	7	51	65	•	100	•	5.1	10.8	200	76	74	0.833	POD1	•	•	1.275	3	7.95	6.625	4.605	•	•
173	237	6	83	106	•	250	100	11.99	15.44	220	88	41	0.455	op	3	4.5	1.277	3	13.714	6.234	5.521	3.998	3.43
32	32	5	92	118		1300	767			543	70	72	1.413	op			1.283	3			7.17
11	419	2	106	136	72	150	•	20.5	2.9	•	68	82	•	op	6	2.67	1.283	3	11.7	•	5.011	3.417	1.087
141	205	6	197	253	•	400	300	0.47	0.5	219	63	69	1.37	op	3	2.75	1.284	3	0.486	0.666	5.991	0.156	0.183
179	243	6	81	104	•	1200	•	16.61	19.58	312	87	78	•	op	4	4.33	1.284	3	18.095	•	7.09	4.152	4.519
28	28	5	62	80	67.1	500	515			428	65	61	1.203	op			1.29	3			6.215
15	15	5	48	62	68.5	450	507			365	57	65	1.389	op			1.292	3			6.109
29	754	7	92	119	•	100	•	7.2	•	505	67	70	•		•	•	1.293	3	7.2	•	4.605	•	•
84	148	6	85	110	•	1020	100	11.8	10.82	225	90	23	0.444	op	3.33	4	1.294	3	11.312	5.028	6.928	3.54	2.706
72	461	2	66	86	•	400	•	3.5	•	90	•	85	•	op	3.25	•	1.303	3	3.5	•	5.991	1.077	•
103	356	8	62	82	89.7	50	1200	8.55	1.72	285	67	53	4.211	op + postop	2.75	5.25	1.306	3	5.136	21.623	3.912	3.108	0.328
90	154	6	68	89	•	500	80	12.33	22.15	300	66	73	0.267	op	3.33	5.25	1.309	3	17.239	4.597	6.215	3.698	4.219
16	479	7	54	71	•	100	•	5.9	11.5	285	91	58	0.667	POD1	•	•	1.315	3	8.7	5.8	4.605	•	•
125	378	8	52	69	80.8	150	500	2.22	2.84	265	65	67	1.887	op + postop	1.25	4.75	1.32	3	2.53	4.774	5.011	1.778	0.597
93	157	6	80	106	•	350	150	5.65	2.26	117	83	69	1.282	op	2	2.25	1.325	3	3.952	5.067	5.858	2.824	1.003
67	131	6	78	104	77.2	700	•	9.62	13.8	256	90	38	•	op	2.67	4.67	1.333	3	11.71	•	6.551	3.609	2.956
149	213	6	96	128	•	600	200	17.8	3.43	270	89	76	0.741	op	4.33	2.5	1.333	3	10.612	7.861	6.397	4.107	1.372
62	315	8	68	91	90.9	100	1400	2.15	1.09	310	61	71	4.516	op + postop	1.5	2.25	1.335	3	1.616	7.3	4.605	1.432	0.482
94	692	3	71	95	72	300	175	7.9	•	165	81	72	1.061	op	2.5	•	1.338	3	7.9	8.379	5.704	3.16	•
7	471	7	49	66	•	500	•	24.2	5.75	510	56	61	0.5	POD1	•	•	1.347	3	14.975	7.488	6.215	•	•
120	184	6	63	85	•	600	•	15.02	23.65	245	88	70	•	op	3.67	5.33	1.349	3	19.335	•	6.397	4.097	4.434
25	89	6	134	183	86.3	1500	•	15.57	14.98	297	105	43	•	op	3	3.75	1.366	3	15.277	•	7.313	5.192	3.994
171	235	6	49	67	•	100	0	17.83	•	240	90	60	0	op	4	5	1.367	3	17.826	0	4.605	4.456	•
163	227	6	75	103	•	100	200	6.32	9.36	94	65	74	2.128	op	2.67	3.25	1.373	3	7.839	16.68	4.605	2.371	2.879
12	423	2	72	99	85	450	•	6.7	22.9	85	70	95	•	op	3	6	1.375	3	14.8	•	6.109	2.233	3.817
24	751	7	74	102	•	2000	•	13.9	•	635	92	62	•		•	•	1.378	3	13.9	•	7.601	•	•
89	153	6	78	108	•	200	•	15.11	11.97	414	75	62	•	op	4.67	4	1.385	3	13.536	•	5.298	3.237	2.991
48	112	6	107	149	85.5	250	130	9.83	4.75	215	78	45	0.605	op	3.33	2.5	1.393	3	7.294	4.41	5.521	2.95	1.902
60	124	6	84	117	82.1	250	200	12.25	13.67	445	77	60	0.449	op	3.67	3.75	1.393	3	12.96	5.825	5.521	3.342	3.645
22	86	6	55	77	80	300	•	18.15	10.56	220	77	60	•	op	4.33	4.5	1.4	3	14.351	•	5.704	4.187	2.346
126	190	6	77	108	•	150	100	12.54	13.78	185	90	84	0.541	op	3.33	3.67	1.403	3	13.159	7.113	5.011	3.762	3.758
1	401	2	47	66	95	900	•	4.8	27.8	105	69	80	•	postop 02-07	3	6.33	1.404	3	16.3	•	6.802	1.6	4.389
9	641	3	84	118	61.8	350	100	9.3	•	125	79	67	0.8	op	3.5	•	1.405	3	9.3	7.44	5.858	2.657	•
147	211	6	118	166	•	200	100	10.54	17.32	225	77	65	0.444	op	3	4.5	1.407	3	13.929	6.191	5.298	3.512	3.849
32	486	7	78	110	•	300	•	14.9	7.9	650	83	70	0.667	POD1	•	•	1.41	3	11.4	7.6	5.704	•	•
46	110	6	90	127	82.8	350	•	11.47	18.94	360	88	56	•	op	3	4.5	1.411	3	15.204	•	5.858	3.824	4.208
189	253	6	97	138	•	600	0	•	8.32	325	83	75	0	op	•	3	1.423	3	8.319	0	6.397	•	2.773
44	492	7	58	83	•	50	•	30.2	12.8	235	102	51	1	POD1	•	•	1.431	3	21.5	21.5	3.912	•	•
9	73	6	84	121	89.3	50	25	19.62	25.88	265	105	70	0.094	op	3.67	4.75	1.44	3	22.747	2.146	3.912	5.35	5.448
45	109	6	61	89	67.1	100	•	23.17	9.68	326	100	59	•	op	4.33	3.75	1.459	3	16.427	•	4.605	5.347	2.582
138	202	6	85	125	•	200	50	11.91	19.69	200	90	61	0.25	op	3.67	4.25	1.471	3	15.798	3.949	5.298	3.248	4.632
111	175	6	117	174	•	150	200	7.47	9.92	375	78	59	0.533	op	2.33	3.5	1.487	3	8.699	4.639	5.011	3.204	2.835
62	126	6	55	82	83.3	1800	150	12.27	21.61	389	100	55	0.386	op	3	4.75	1.491	3	16.945	6.534	7.496	4.092	4.551
17	644	3	57	85	66.8	100	480	7.6	•	100	75	74	4.8	op	2.5	•	1.491	3	7.6	36.48	4.605	3.04	•
168	232	6	111	167	•	1700	•	0.25	5.87	340	76	58	•	op	1	2.5	1.505	4	3.059	•	7.438	0.246	2.349
72	136	6	70	106	74.3	100	150	4.53	17.66	89	70	49	1.685	op	2	5	1.514	4	11.093	18.696	4.605	2.263	3.532
115	179	6	108	164	84.4	300	250	5.44	30	350	87	28	0.714	op	2.67	5.25	1.519	4	17.721	12.658	5.704	2.039	5.715
160	224	6	83	127	•	150	100	5.98	9.07	196	69	62	0.51	op	2	4.5	1.53	4	7.528	3.841	5.011	2.99	2.017
15	79	6	101	155	77.4	400	150	16.78	23.57	240	89	65	0.625	op	3.33	4.5	1.535	4	20.171	12.607	5.991	5.033	5.237
143	207	6	78	120	•	1250	•	14.71	19.2	280	104	24	•	op	3.33	5.25	1.538	4	16.953	•	7.131	4.413	3.656
50	114	6	24	37	76.2	140	•	0.6	3.87	140	65	44	•	op	1	2.5	1.542	4	2.236	•	4.942	0.599	1.55
159	223	6	85	132	•	400	0	13.82	26.39	186	100	40	0	op	4.33	5.75	1.553	4	20.106	0	5.991	3.189	4.59
106	705	3	85	132	66	50	50	5.8	•	108	70	53	0.463	op	2	•	1.553	4	5.8	2.685	3.912	2.9	•
37	101	6	102	159	81.9	700	400	4.55	19.38	260	78	67	1.538	op	1.67	5	1.559	4	11.965	18.408	6.551	2.731	3.876
11	474	7	74	116	•	1000	•	11.7	11.8	630	103	74	0.75	POD1	•	•	1.568	4	11.75	8.812	6.908	•	•
95	159	6	70	110	•	350	•	17.72	7.53	311	108	75	•	op	4.5	2.75	1.571	4	12.629	•	5.858	3.939	2.74
43	491	7	77	121	•	350	•	1.5	18.9	233	96	71	0.332	POD1	•	•	1.571	4	10.2	3.383	5.858	•	•
47	47	5	78	123	71.7	200	990			415	62	73	2.386	op			1.577	4			5.298
19	481	7	75	120	•	50	•	13.7	10.4	265	90	65	0.833	POD1	•	•	1.6	4	12.05	10.042	3.912	•	•
35	488	7	79	128	•	1000	•	17.8	18	280	99	72	0.383	POD1	•	•	1.62	4	17.9	6.862	6.908	•	•
11	75	6	87	143	83	600	120	7.75	8.83	240	80	57	0.5	op	2.67	3.5	1.644	4	8.29	4.145	6.397	2.905	2.523
5	744	7	74	122	•	3500	•	4.3	3.7	330	66	80	•		•	•	1.649	4	4	•	8.161	•	•
119	183	6	59	100	•	100	20	11.92	10.61	168	72	64	0.119	op	3.67	4	1.695	4	11.261	1.341	4.605	3.25	2.652
58	122	6	46	79	68.6	1200	200	8.3	3.96	160	67	69	1.25	op	3	2	1.717	4	6.13	7.662	7.09	2.767	1.979
107	706	3	88	152	61	600	290	12.6	•	350	92	56	0.829	op	3	•	1.727	4	12.6	10.44	6.397	4.2	•
180	244	6	198	344	•	900	50	11.49	13.27	185	82	73	0.27	op	2.67	3.33	1.737	4	12.383	3.347	6.802	4.31	3.982
68	512	7	54	95	•	50	•	10.6	14.6	388	96	65	1.167	POD1	•	•	1.759	4	12.6	14.7	3.912	•	•
114	178	6	59	104	82.9	0	•	18.83	21.77	324	95	62	•	op	4	5	1.763	4	20.3	•	•	4.707	4.354
123	719	3	92	170	55.3	1300	500	19.3	•	200	82	52	2.5	op	4.5	•	1.848	4	19.3	48.25	7.17	4.289	•
121	185	6	83	154	•	100	50	19.97	14	230	99	•	0.217	op	4.33	4	1.855	4	16.987	3.693	4.605	4.608	3.501
147	738	3	58	108	64.7	250	500	5.9	•	305	84	82	1.639	op	3	•	1.862	4	5.9	9.672	5.521	1.967	•
101	165	6	109	204	•	7500	•	3.91	8.69	79	102	85	•	op	1.33	3.25	1.872	4	6.299	•	8.923	2.93	2.674
122	186	6	69	133	•	150	100	11.41	9.25	245	100	78	0.408	op	3.33	3.5	1.928	4	10.329	4.216	5.011	3.423	2.642
51	115	6	93	182	91.7	200	•	18.55	12.45	106	105	51	•	op	4.67	3.75	1.957	4	15.498	•	5.298	3.974	3.32
31	95	6	114	252	80.8	100	75	11.25	10.9	166	87	28	0.452	op	2.67	3.25	2.211	4	11.079	5.006	4.605	4.22	3.355
49	658	3	84	199	74.8	100	800	9.1	•	130	90	67	6.154	op	2.75	•	2.369	4	9.1	56	4.605	3.309	•
14	477	7	60	152	•	1500	•	18	10.5	583	64	79	0.583	POD1	•	•	2.533	4	14.25	8.312	7.313	•	•
38	648	3	103	267	62.3	1600	•	5.9	•	440	70	68	•	op	2.5	•	2.592	4	5.9	•	7.378	2.36	•
9	416	2	68	201	66	800	•	10.3	9.6	120	68	96	•	op	4.75	4.33	2.956	4	9.95	•	6.685	2.168	2.215
13	476	7	69	213	•	100	•	3	17.2	345	60	76	0.917	POD1	•	•	3.087	4	10.1	9.258	4.605	•	•
8	72	6	122	411	77	1200	50	7.92	•	380	106	64	0.132	op	2.33	•	3.369	4	7.918	1.042	7.09	3.393	•
105	767	6	61	212	75.1	200	60	19.8	27.68	330	125	84	0.18		4.63	5.38	3.48	4	23.74	4.273	5.298	4.276	5.145
84	684	3	62	525	51.8	1800	1150	12.7	•	470	91	50	2.447	op	4	•	8.468	4	12.7	31.074	7.496	3.175	•
